# Supplementary material for: Effects of Genotype and Modified Atmosphere Packaging on the Quality of Fresh-Cut Melons
Source: Foods. 2024 Jan 13;13(2):256. doi: 10.3390/foods13020256 (PMC10815012; doi:10.3390/foods13020256)
Supplement: Supplementary file 1 [file foods-13-00256-s001.zip]

Archive with 1 entries (1 files):
- foods-2778913-supplementary.pdf
